# Supplementary material for: Theranostic Applications of an Ultra-Sensitive T1 and T2 Magnetic Resonance Contrast Agent Based on Cobalt Ferrite Spinel Nanoparticles
Source: Cancers (Basel). 2022 Aug 20;14(16):4026. doi: 10.3390/cancers14164026 (PMC9406498; doi:10.3390/cancers14164026)
Supplement: Supplementary file 1 [file cancers-14-04026-s001.zip]

Archive with 1 entries (1 files):
- cancers-1845369-supplementary.pdf
